# Supplementary material for: Water Extracts from Industrial Hemp Waste Inhibit the Adhesion and Development of Candida Biofilm and Showed Antioxidant Activity on HT-29 Colon Cancer Cells
Source: Int J Mol Sci. 2024 Apr 3;25(7):3979. doi: 10.3390/ijms25073979 (PMC11011686; doi:10.3390/ijms25073979)
Supplement: Supplementary file 1 [file ijms-25-03979-s001.zip]

Archive with 1 entries (1 files):
- ijms-2924031-SI.pdf
